# Supplementary material for: Sequential Immunization With Heterologous Viruses Does Not Result in Attrition of the B Cell Memory in Rainbow Trout
Source: Front Immunol. 2019 Nov 19;10:2687. doi: 10.3389/fimmu.2019.02687 (PMC6882293; doi:10.3389/fimmu.2019.02687)
Supplement: Supplementary file 1 [file Table_1.XLSX]

## Sheet: Sheet1
Table S1. Primers used in this study.
	IgM	Rd2p_UID_VH4.1 (75bp)	GTGACTGGAGTTCAGACGTGTGCTCTTCCGATCT(N)15ACTCTGGTTCAACAGATGCTCCAGTC
		Rd2p_UID_VH5.1 (70bp)	GTGACTGGAGTTCAGACGTGTGCTCTTCCGATCT(N)15TACACACTGGTGGATCGAGTC
		Rd2p_UID_VH8.1 (73bp)	GTGACTGGAGTTCAGACGTGTGCTCTTCCGATCT(N)15AAGGACAGCA(G/C)(A/T)AATTTCTATCTG
		Rd1_6N_Cmu1 (80bp)	AATGATACGGCGACCACCGAGATCTACACTCTTTCCCTACACGACGCTCTTCCGATCTCACATTGCGCAAGAGGGAACAA
		Rd1_4N_Cmu1 (80bp)	AATGATACGGCGACCACCGAGATCTACACTCTTTCCCTACACGACGCTCTTCCGATCTCATTGCGCAAGAGGGAACAAAG
		Rd1_2N_Cmu1 (80bp)	AATGATACGGCGACCACCGAGATCTACACTCTTTCCCTACACGACGCTCTTCCGATCTTTGCGCAAGAGGGAACAAAGTC
		Rd2_FBD_1 (64bp)	CAAGCAGAAGACGGCATACGAGATCGTGATGTGACTGGAGTTCAGACGTGTGCTCTTCCGATCT
		Rd2_FBD_2 (64bp)	CAAGCAGAAGACGGCATACGAGATACATCGGTGACTGGAGTTCAGACGTGTGCTCTTCCGATCT
		Rd2_FBD_3 (64bp)	CAAGCAGAAGACGGCATACGAGATGCCTAAGTGACTGGAGTTCAGACGTGTGCTCTTCCGATCT
		Rd2_FBD_4 (64bp)	CAAGCAGAAGACGGCATACGAGATTGGTCAGTGACTGGAGTTCAGACGTGTGCTCTTCCGATCT
		Rd2_FBD_5 (64bp)	CAAGCAGAAGACGGCATACGAGATCACTGTGTGACTGGAGTTCAGACGTGTGCTCTTCCGATCT
		Rd2_FBD_6 (64bp)	CAAGCAGAAGACGGCATACGAGATATTGGCGTGACTGGAGTTCAGACGTGTGCTCTTCCGATCT
		Rd2_FBD_7 (64bp)	CAAGCAGAAGACGGCATACGAGATCAGATCGTGACTGGAGTTCAGACGTGTGCTCTTCCGATCT
		Rd2_FBD_8 (64bp)	CAAGCAGAAGACGGCATACGAGATTCAAGTGTGACTGGAGTTCAGACGTGTGCTCTTCCGATCT
		Rd2p_FBD9_Rd2p (64bp)	CAAGCAGAAGACGGCATACGAGATCTGATCGTGACTGGAGTTCAGACGTGTGCTCTTCCGATCT
		Rd2p_FBD10_Rd2p (64bp)	CAAGCAGAAGACGGCATACGAGATAAGCTAGTGACTGGAGTTCAGACGTGTGCTCTTCCGATCT
	IgT	Rd2p_UID_VH4.1 (75bp)	GTGACTGGAGTTCAGACGTGTGCTCTTCCGATCT(N)15ACTCTGGTTCAACAGATGCTCCAGTC
		Rd2p_UID_VH5.4 (71bp)	GTGACTGGAGTTCAGACGTGTGCTCTTCCGATCT(N)15ATATTAGCACACAGAGTAATCC
		Rd2p_UID_VH9.2 (71bp)	GTGACTGGAGTTCAGACGTGTGCTCTTCCGATCT(N)15TGGCACTGGCACTGTATTTGC
		Rd1_6N_Ctau1 (79bp)	AATGATACGGCGACCACCGAGATCTACACTCTTTCCCTACACGACGCTCTTCCGATCTTTCCACAGTTCATAAGAGTGA
		Rd1_4N_Ctau1 (79bp)	AATGATACGGCGACCACCGAGATCTACACTCTTTCCCTACACGACGCTCTTCCGATCTCCACAGTTCATAAGAGTGAGT
		Rd1_2N_Ctau1 (79bp)	AATGATACGGCGACCACCGAGATCTACACTCTTTCCCTACACGACGCTCTTCCGATCTACAGTTCATAAGAGTGAGTAG
		Rd2_FBD_1 (64bp)	CAAGCAGAAGACGGCATACGAGATCGTGATGTGACTGGAGTTCAGACGTGTGCTCTTCCGATCT
		Rd2_FBD_2 (64bp)	CAAGCAGAAGACGGCATACGAGATACATCGGTGACTGGAGTTCAGACGTGTGCTCTTCCGATCT
		Rd2_FBD_3 (64bp)	CAAGCAGAAGACGGCATACGAGATGCCTAAGTGACTGGAGTTCAGACGTGTGCTCTTCCGATCT
		Rd2_FBD_4 (64bp)	CAAGCAGAAGACGGCATACGAGATTGGTCAGTGACTGGAGTTCAGACGTGTGCTCTTCCGATCT
		Rd2_FBD_5 (64bp)	CAAGCAGAAGACGGCATACGAGATCACTGTGTGACTGGAGTTCAGACGTGTGCTCTTCCGATCT
		Rd2_FBD_6 (64bp)	CAAGCAGAAGACGGCATACGAGATATTGGCGTGACTGGAGTTCAGACGTGTGCTCTTCCGATCT
		Rd2_FBD_7 (64bp)	CAAGCAGAAGACGGCATACGAGATCAGATCGTGACTGGAGTTCAGACGTGTGCTCTTCCGATCT
		Rd2_FBD_8 (64bp)	CAAGCAGAAGACGGCATACGAGATTCAAGTGTGACTGGAGTTCAGACGTGTGCTCTTCCGATCT
		Rd2p_FBD9_Rd2p (64bp)	CAAGCAGAAGACGGCATACGAGATCTGATCGTGACTGGAGTTCAGACGTGTGCTCTTCCGATCT
		Rd2p_FBD10_Rd2p (64bp)	CAAGCAGAAGACGGCATACGAGATAAGCTAGTGACTGGAGTTCAGACGTGTGCTCTTCCGATCT
